# Supplementary material for: Computer simulations explain the anomalous temperature optimum in a cold-adapted enzyme
Source: Nat Commun. 2020 May 26;11:2644. doi: 10.1038/s41467-020-16341-2 (PMC7250929; doi:10.1038/s41467-020-16341-2)
Supplement: Supplementary file 4 — Supplementary Data 1 [file 41467_2020_16341_MOESM4_ESM.xlsx]

## Sheet: Sheet1
Supplementary Data 1. Optimized geometries and corresponding energy values (in Hartrees) for reactants, transition state and covalent intermediate of the reference reaction.
	Reactant state							Transition state							Intermediate state
	C	-3.30436	-0.02833	-0.78498				C	-3.5304	-0.44818	-0.66018				C	-3.68248	-0.98541	-0.67148
	C	-3.51914	-1.00112	-1.94345				C	-3.61069	-1.61569	-1.6415				C	-3.83955	-2.06413	-1.73658
	C	-1.97712	-0.20324	-0.03258				C	-2.1503	-0.36889	-0.00109				C	-2.25007	-0.90294	-0.12363
	O	-2.90737	-0.56477	-3.12543				O	-2.81016	-1.44093	-2.77951				O	-3.2735	-1.67288	-2.9624
	H	-4.59998	-1.05042	-2.11648				H	-4.65054	-1.72014	-1.97242				H	-4.9092	-2.23733	-1.89874
	H	-3.17626	-2.00566	-1.65187				H	-3.35509	-2.53609	-1.0857				H	-3.40588	-3.00579	-1.35942
	O	-4.39615	-0.22015	0.11828				O	-4.54201	-0.68186	0.32556				O	-4.60472	-1.29159	0.37702
	H	-3.33484	0.98919	-1.20073				H	-3.72028	0.49446	-1.19418				H	-3.93591	-0.01726	-1.12796
	C	-1.94156	0.80832	1.11855				C	-2.14283	0.67417	1.10647				C	-2.21319	0.17696	0.95786
	H	-1.91997	-1.22527	0.36193				H	-1.96083	-1.3515	0.4646				H	-2.01813	-1.87381	0.34737
	O	-0.92799	0.02247	-0.97367				O	-1.16385	-0.14402	-0.97413				O	-1.34632	-0.69039	-1.18299
	H	-1.97354	-0.81917	-3.04774				H	-1.94312	-1.10631	-2.48553				H	-2.40884	-1.29401	-2.73856
	C	-4.44152	0.71573	1.17053				C	-4.59101	0.28601	1.35019				C	-4.63396	-0.32287	1.40164
	C	-3.17177	0.60654	1.99829				C	-3.25736	0.34667	2.08665				C	-3.25081	-0.1796	2.02096
	O	-0.85209	0.6942	1.99723				O	-0.93797	0.67956	1.83829				O	-0.98438	0.29866	1.62472
	H	-1.98529	1.81872	0.68027				H	-2.33933	1.66306	0.66624				H	-2.49562	1.13906	0.50037
	O	-4.55792	2.02727	0.69856				O	-4.87982	1.55899	0.84596				O	-5.04296	0.92664	0.91994
	H	-5.3166	0.43098	1.7688				H	-5.3846	-0.05991	2.02666				H	-5.34825	-0.71222	2.13974
	O	-3.19018	1.53404	3.04981				O	-3.30796	1.28519	3.13034				O	-3.26065	0.77893	3.0448
	H	-3.13423	-0.42752	2.38271				H	-3.07182	-0.66798	2.48085				H	-2.98429	-1.17511	2.41806
	H	-0.05601	0.96918	1.50912				H	-0.28113	1.16667	1.28776				H	-0.48367	1.04715	1.17831
	H	-5.34695	2.05796	0.14423				H	-5.68052	1.47046	0.3154				H	-5.87656	0.78245	0.45626
	H	-2.26413	1.60354	3.32482				H	-2.37777	1.49504	3.30101				H	-2.3278	1.03383	3.12159
	C	0.3228	-0.69255	-0.89105				O	0.21635	-1.36974	-2.90165				O	0.72757	-1.6277	-2.77689
	C	0.24906	-2.08917	-1.5363				C	0.97915	-1.72689	-1.7759				C	1.80029	-1.79544	-1.89241
	O	0.86921	-0.67483	0.38139				H	0.16856	-2.16521	-3.44764				H	-0.06021	-1.43497	-2.23357
	H	0.98335	-0.07716	-1.51072				C	0.44895	-2.93696	-1.02896				C	1.59804	-2.99607	-0.94713
	C	-0.07302	-3.20799	-0.56653				C	1.12832	-0.54245	-0.84589				C	2.03803	-0.49272	-1.10538
	O	-0.67501	-2.06155	-2.61244				H	2.01163	-1.95563	-2.06629				H	2.69697	-1.99161	-2.48929
	H	1.26515	-2.2767	-1.90223				C	1.29139	-3.02792	0.22578				C	2.06269	-2.65338	0.45135
	C	0.70409	-1.78968	1.27833				O	0.63048	-4.06099	-1.86129				O	2.29817	-4.11767	-1.44173
	C	0.93963	-3.10171	0.54517				H	-0.61731	-2.79238	-0.78867				H	0.51412	-3.20066	-0.90316
	O	0.03522	-4.42829	-1.27596				O	1.15934	-0.60589	0.42109				O	1.27966	-0.35942	0.04387
	H	-1.09598	-3.10984	-0.16236				H	1.22419	0.46377	-1.24233				H	1.78183	0.36504	-1.73462
	H	-0.69557	-2.96221	-2.96116				C	0.96197	-1.86119	1.14164				C	1.2494	-1.46783	0.95764
	C	1.7124	-1.62623	2.43523				O	1.05436	-4.24879	0.8917				O	1.8528	-3.77758	1.28892
	H	-0.31674	-1.77051	1.68359				H	2.34637	-2.93551	-0.06171				H	3.12987	-2.41381	0.41502
	O	0.79141	-4.20476	1.41924				H	0.63115	-4.82484	-1.26824				H	2.29589	-4.75246	-0.71228
	H	1.94284	-3.07362	0.10063				C	1.84671	-1.86895	2.39561				C	1.70836	-1.01179	2.35471
	H	0.27705	-5.08451	-0.60723				H	-0.09477	-1.83949	1.42127				H	0.20148	-1.77436	1.01591
	O	2.77007	-2.54738	2.38218				H	1.80757	-4.32853	1.49919				H	2.34128	-3.56892	2.09879
	H	1.17918	-1.77018	3.38223				O	3.01361	-2.62498	2.2294				O	2.96974	-1.54008	2.74295
	H	2.08502	-0.59359	2.40032				H	1.26169	-2.31985	3.20484				H	0.99005	-1.36036	3.1003
	H	1.5879	-4.13542	1.97561				H	2.05849	-0.82669	2.66678				H	1.69857	0.08586	2.37619
	H	3.43024	-2.13798	1.71909				H	3.64928	-2.01836	1.73528				H	3.66023	-1.08558	2.23453
	C	3.74332	-0.88489	-0.32649				C	3.92952	-0.2077	0.05274				C	3.83728	0.48142	0.12433
	C	3.83943	0.5883	-0.76401				C	4.00894	1.31245	-0.09961				C	3.29768	1.87567	-0.06502
	O	3.22357	-1.68952	-1.12376				O	3.41889	-0.85039	-0.90895				O	3.44349	-0.47394	-0.74691
	O	4.17082	-1.12696	0.84246				O	4.31292	-0.6981	1.14335				O	4.61985	0.18311	1.00101
	C	5.06347	1.30423	-0.20528				C	4.96534	1.98112	0.87859				C	4.04131	2.89053	0.79198
	H	3.80025	0.63119	-1.85718				H	4.26325	1.53557	-1.14099				H	3.34725	2.12137	-1.13264
	H	2.92522	1.06588	-0.38011				H	2.98577	1.68747	0.05761				H	2.2327	1.85752	0.20384
	H	5.9862	0.87244	-0.60595				H	5.99508	1.65361	0.70697				H	5.10085	2.93813	0.5282
	H	5.05861	2.37383	-0.44512				H	4.92866	3.07128	0.78657				H	3.5996	3.88179	0.66426
	H	5.08678	1.17814	0.8784				H	4.70325	1.70187	1.90053				H	3.97408	2.61516	1.84612
	C	0.56926	2.9336	-0.71932				C	-0.07215	2.79995	-0.79319				C	-0.0802	2.51753	-0.72816
	C	1.27016	4.21983	-1.0897				C	0.25086	4.26045	-1.10862				C	0.29489	3.8704	-1.34263
	O	-0.17106	2.45312	-1.70772				O	-0.9693	2.26745	-1.51209				O	-0.44449	1.62335	-1.53608
	O	0.68263	2.40311	0.3682				O	0.5464	2.23988	0.14324				O	0.02555	2.4147	0.5206
	C	1.91642	4.90251	0.10879				C	1.59434	4.73075	-0.56722				C	-0.13489	5.0558	-0.48299
	H	2.01903	3.97058	-1.85254				H	0.18237	4.39442	-2.19342				H	1.38788	3.88706	-1.46818
	H	0.53965	4.87101	-1.58351				H	-0.56107	4.86309	-0.67826				H	-0.1405	3.92433	-2.34489
	C	2.55153	6.23814	-0.26709				C	1.83436	6.21495	-0.83283				C	0.2095	6.39876	-1.12289
	H	1.15874	5.04898	0.8855				H	1.63324	4.51545	0.5046				H	-1.21556	4.99601	-0.30832
	H	2.66229	4.22738	0.539				H	2.39506	4.13354	-1.01969				H	0.33491	4.95751	0.50002
	H	3.32655	6.10448	-1.02886				H	1.05926	6.82655	-0.35801				H	1.28942	6.48974	-1.28484
	H	1.8051	6.92932	-0.6723				H	1.80995	6.43184	-1.90629				H	-0.27735	6.50526	-2.09805
	H	3.01502	6.71576	0.60004				H	2.80361	6.5443	-0.44698				H	-0.1062	7.23876	-0.49687
	H	-0.5579	1.57941	-1.42579				H	-1.1211	0.88283	-1.21646				H	-0.97547	0.26975	-1.20104
	Zero-point energy correction					0.5802		Zero-point energy correction					0.5759		Zero-point energy correction					0.5792
	Electronic energy, 6–31G(d,p)					-1872.85		Electronic energy, 6–31G(d,p)					-1872.81		Electronic energy, 6–31G(d,p)					-1872.85
	Electronic energy, 6–311+G(2d,2p)					-1873.48		Electronic energy, 6–311+G(2d,2p)					-1873.44		Electronic energy, 6–311+G(2d,2p)					-1873.49
	SMD correction (ε=81)					-0.1153		SMD correction (ε=81)					-0.1131		SMD correction (ε=81)					-0.1082
	SMD + ZPE corrected electronic energy, 6–311+G(2d,2p)					-1873.02		SMD + ZPE corrected electronic energy, 6–311+G(2d,2p)					-1872.98		SMD + ZPE corrected electronic energy, 6–311+G(2d,2p)					-1873.02
